# Supplementary material for: Immunophenotyping of a Stromal Vascular Fraction from Microfragmented Lipoaspirate Used in Osteoarthritis Cartilage Treatment and Its Lipoaspirate Counterpart
Source: Genes (Basel). 2019 Jun 21;10(6):474. doi: 10.3390/genes10060474 (PMC6627838; doi:10.3390/genes10060474)
Supplement: Supplementary file 1 [file genes-10-00474-s001.zip]

Archive with 3 entries (3 files):
- Supplementary files/Figure S1.docx
- Supplementary files/Table S1.docx
- Supplementary files/Table S2_MIFlowCyt Item Checklist_Genes-507163.doc
